# Supplementary material for: Experimental and In Silico Analysis of TEM β-Lactamase Adaptive Evolution
Source: ACS Infect Dis. 2022 Nov 15;8(12):2451–63. doi: 10.1021/acsinfecdis.2c00216 (PMC9745794; doi:10.1021/acsinfecdis.2c00216)
Supplement: Supplementary file 2 — id2c00216_si_002.xlsx [file id2c00216_si_002.xlsx]

## Sheet: CONTENTS
Sheet	Column	Description
2be	__	Naturally occurring TEM sequences that were found to confer bacterial resistance to extended-spectrum antibiotics.*
	TEM Name	Name that has been assigned to this TEM mutant *. The rest of the row contains the amino acid residue numbers in the TEM-1 reference sequence, using the Ambler** numbering scheme.
	6 to 289	Residue numbers (by the Ambler numbering scheme) of the mutated residue the TEM reference sequence. Only residues present in the mature protein were considered. Column color-coding: blue or green for residues, where mutations tend to confer the extended spectrum phenotype; orange for residue numbers with mutations predominantly conferring the inhibitor-resistance phenotype; red for residues where…
2br	__	Naturally occurring TEM sequences that were found to confer bacterial resistance to beta lactam inhibitors.*
	(See above)	(See above)
2b	__	Naturally occurring TEM sequences that were found to exhibit just the parental, broad-spectrum phenotype.*
	(See above)	(See above)
2ber	__	Naturally occurring TEM sequences that were found to confer bacterial resistance to extended-spectrum antibiotics as well as beta lactam inhibitors.*
	(See above)	(See above)
unk	__	Naturally occurring TEM sequences that have not yet been phenotyoically characterized.*
	(See above)	(See above)
		* We used previously compiled and classified (by phenotype) by George Jacoby, and are available at the Lahey clinic website: http://www.lahey.org/Studies/temtable.asp
		** Ambler, R.P. et al. 1991. A standard numbering scheme for the class A ß-lactamases. Biochem. J. 276:269-272.

## Sheet: 2be
TEM Name	Phe	3	4	5	6	7	8	9	10	11	12	13	14	15	16	17	18	19	20	21	22	23	24	25	26	27	28	29	30	31	32	33	34	35	36	37	38	39	40	41	42	43	44	45	46	47	48	49	50
TEM-001	2b	M	S	I	Q	H	F	R	V	A	L	I	P	F	F	A	A	F	C	L	P	V	F	A	H	P	E	T	L	V	K	V	K	D	A	E	D	Q	L	G	A	R	V	G	Y	I	E	L	D
TEM-003	2be																																					K
TEM-004	2be																			F
TEM-005	2be
TEM-006	2be
TEM-007	2be																																					K
TEM-008	2be																																					K
TEM-009	2be																			F
TEM-010	2be
TEM-011	2be																																					K
TEM-012	2be
TEM-015	2be
TEM-016	2be																																					K
TEM-017	2be
TEM-018	2be																																					K
TEM-019	2be
TEM-020	2be
TEM-021	2be																																					K
TEM-022	2be																																					K
TEM-024	2be																																					K
TEM-025	2be																			F
TEM-026	2be
TEM-027	2be
TEM-028	2be
TEM-029	2be
TEM-042	2be																																					K			V
TEM-043	2be
TEM-046	2be																																					K
TEM-047	2be
TEM-048	2be																			F
TEM-049	2be																			F
TEM-052	2be
TEM-053	2be																			F
TEM-056	2be																																					K
TEM-060	2be																																					K
TEM-061	2be																																					K
TEM-063	2be																			F
TEM-066	2be																																					K
TEM-071	2be
TEM-072	2be																																					K
TEM-075	2be																			F
TEM-085	2be																			F
TEM-086	2be																			F
TEM-087	2be				K
TEM-088	2be
TEM-091	2be
TEM-092	2be				K
TEM-093	2be
TEM-094	2be																			F
TEM-101	2be																																					K
TEM-102	2be																			F
TEM-106	2be
TEM-107	2be
TEM-112	2be
TEM-113	2be																																					K
TEM-114	2be																																					K
TEM-115	2be																			F
TEM-118	2be
TEM-120	2be																			F
TEM-123	2be				K
TEM-124	2be				K
TEM-126	2be
TEM-129	2be																																					K
TEM-130	2be																																	P				K
TEM-131	2be																			F
TEM-132	2be
TEM-133	2be																			F
TEM-134	2be																																					K
TEM-136	2be
TEM-137	2be
TEM-138	2be
TEM-139	2be																																					K										M
TEM-142	2be
TEM-143	2be
TEM-144	2be
TEM-147	2be
TEM-149	2be
TEM-153	2be
TEM-155	2be																																					K
TEM-157	2be
TEM-164	2be																																						V
TEM-167	2be																			F
TEM-168	2be
TEM-169	2be
TEM-177	2be				K																																	K
TEM-184	2be				K
TEM-187	2be																			F
TEM-188	2be																			F
TEM-197	2be
TEM-200	2be
TEM-202	2be
TEM-204	2be
TEM-207	2be
TEM-211	2be				K
TEML-111	2be
TEML-113	2be
TEML-117	2be
TEML-118	2be
TEML-132	2be
TEML-136	2be
TEML-139	2be																							V	R
TEML-143	2be
TEML-144	2be
TEML-153	2be
TEML-159	2be
[truncated: 241 more columns]

## Sheet: 2br
TEM Name	Phe	3	4	5	6	7	8	9	10	11	12	13	14	15	16	17	18	19	20	21	22	23	24	25	26	27	28	29	30	31	32	33	34	35	36	37	38	39	40	41	42	43	44	45	46	47	48	49	50
TEM-001	2b	M	S	I	Q	H	F	R	V	A	L	I	P	F	F	A	A	F	C	L	P	V	F	A	H	P	E	T	L	V	K	V	K	D	A	E	D	Q	L	G	A	R	V	G	Y	I	E	L	D
TEM-030	2br
TEM-031	2br
TEM-032	2br
TEM-033	2br
TEM-034	2br
TEM-035	2br
TEM-036	2br
TEM-037	2br
TEM-038	2br
TEM-039	2br
TEM-040	2br
TEM-044	2br																																					K
TEM-045	2br
TEM-051	2br
TEM-054	2br
TEM-058	2br
TEM-059	2br																																					K
TEM-065	2br																																					K
TEM-067	2br																			I																		K
TEM-073	2br																			F
TEM-074	2br																			F
TEM-076	2br
TEM-077	2br
TEM-078	2br
TEM-079	2br
TEM-080	2br
TEM-081	2br
TEM-082	2br
TEM-083	2br
TEM-084	2br
TEM-103	2br
TEM-122	2br
TEM-145	2br
TEM-159	2br																			F
TEM-160	2br																																					K
TEM-163	2br
TEM-182	2br
TEM-185	2br
TEML-149	2br
TEML-150	2br
[truncated: 241 more columns]

## Sheet: 2b
TEM Name	Phe	3	4	5	6	7	8	9	10	11	12	13	14	15	16	17	18	19	20	21	22	23	24	25	26	27	28	29	30	31	32	33	34	35	36	37	38	39	40	41	42	43	44	45	46	47	48	49	50
TEM-001	2b	M	S	I	Q	H	F	R	V	A	L	I	P	F	F	A	A	F	C	L	P	V	F	A	H	P	E	T	L	V	K	V	K	D	A	E	D	Q	L	G	A	R	V	G	Y	I	E	L	D
TEM-002	2b																																					K
TEM-013	2b																																					K
TEM-055	2b
TEM-057	2b
TEM-070	2b
TEM-090	2b
TEM-095	2b
TEM-110	2b																			F
TEM-116	2b
TEM-127	2b
TEM-128	2b
TEM-135	2b
TEM-141	2b																																E
TEM-183	2b
TEM-186	2b
TEM-206	2b									T
[truncated: 241 more columns]

## Sheet: 2ber
TEM Name	Phe	3	4	5	6	7	8	9	10	11	12	13	14	15	16	17	18	19	20	21	22	23	24	25	26	27	28	29	30	31	32	33	34	35	36	37	38	39	40	41	42	43	44	45	46	47	48	49	50
TEM-001	2b	M	S	I	Q	H	F	R	V	A	L	I	P	F	F	A	A	F	C	L	P	V	F	A	H	P	E	T	L	V	K	V	K	D	A	E	D	Q	L	G	A	R	V	G	Y	I	E	L	D
TEM-50	2ber
TEM-68	2ber
TEM-89	2ber																																					K
TEM-109	2ber
TEM-121	2ber																																					K
TEM-125	2ber														L
TEM-151	2ber
TEM-152	2ber
TEM-154	2ber
TEM-158	2ber
TEM-178	2ber																																								S	T	S
[truncated: 241 more columns]

## Sheet: unk
TEM Name	Phe	proposed phe	3	4	5	6	7	8	9	10	11	12	13	14	15	16	17	18	19	20	21	22	23	24	25	26	27	28	29	30	31	32	33	34	35	36	37	38	39	40	41	42	43	44	45	46	47	48	49
TEM-001	2b		M	S	I	Q	H	F	R	V	A	L	I	P	F	F	A	A	F	C	L	P	V	F	A	H	P	E	T	L	V	K	V	K	D	A	E	D	Q	L	G	A	R	V	G	Y	I	E	L
TEM-041	?	2br
TEM-062	?
TEM-069	?
TEM-070	?
TEM-096	?
TEM-097	?	2br
TEM-098	?
TEM-099	?	2br
TEM-100	?
TEM-104	?
TEM-105	?
TEM-108	?	2br
TEM-111	?	2be
TEM-117	?	2br																			F
TEM-119	?
TEM-140	?
TEM-142	?	2be
TEM-146	?	2br
TEM-148	?
TEM-150	?																											D
TEM-156	?
TEM-161	?	2be				K
TEM-162	?																											K										N
TEM-165	?	2be
TEM-166	?
TEM-170	?
TEM-171	?
TEM-172	?	2br
TEM-173	?	2br
TEM-174	?
TEM-175	?
TEM-176	?
TEM-179	?
TEM-180	?
TEM-181	?
TEM-189	?	2ber
TEM-190	?	2br
TEM-191	?	2be
TEM-192	?
TEM-193	?	2be
TEM-194	?
TEM-195	?	2be
TEM-196	?
TEM-198	?
TEM-199	?	2ber																																					K
TEM-201	?	2be																												V
TEM-203	?
TEM-205	?	2be
TEM-208	?
TEM-209	?																																								A
TEM-210	?
TEM-212	?
TEM-213	?
TEM-214	?												F
TEM-215	?
TEM-216	?										S																																P
TEM-217	?
TEM-218	?
TEM-219	?
TEM-220	?
TEM-221	?
TEM-222	?
[truncated: 242 more columns]
