# Supplementary material for: Experimental and In Silico Analysis of TEM β-Lactamase Adaptive Evolution
Source: ACS Infect Dis. 2022 Nov 15;8(12):2451–63. doi: 10.1021/acsinfecdis.2c00216 (PMC9745794; doi:10.1021/acsinfecdis.2c00216)
Supplement: Supplementary file 4 — id2c00216_si_004.xlsx [file id2c00216_si_004.xlsx]

## Sheet: LD50 tests
									critical p-value	0.0005
									critical z	3.29053
Variant	Mutation1	Mutation2			log10(LD50)	LD50 (μg/ml)	Maxvar log10(LD50)	z-statistic	p-value	Evidence for epistasis?	Type of epistasis
A184V	A184V				-1.00134	0.0996914	0.00160001
A184V_A224V	A184V	A224V			-1.05566	0.0879708	0.00313013	0.201531	0.420142	FALSE
A184V_A237T	A184V	A237T			-0.994317	0.101317	0.00170746	-1.90408	0.0284499	FALSE
A184V_D254G	A184V	D254G			-1.16933	0.0677119	0.00563397	-3.58118	0.000171026	TRUE	Reciprocal sign epistasis
A184V_E240K	A184V	E240K			-0.769101	0.170176	0.00381476	0.058601	0.476635	FALSE
A184V_G238S	A184V	G238S			1.78796	61.371	0.00232867	3.45846	0.000271639	TRUE	Synergistic epistasis
A184V_S268G	A184V	S268G			-0.856181	0.139258	0.00805552	0.684649	0.246783	FALSE
A184V_T265M	A184V	T265M			-0.977601	0.105293	0.010434	-0.606797	0.271993	FALSE
A224V	A224V				-1.20052	0.0630196	0.00719878
A224V_A237T	A224V	A237T			-0.993911	0.101412	0.00901067	0.137784	0.445206	FALSE
A224V_E240K	A224V	E240K			-0.409408	0.389576	0.00646366	3.98115	3.42909e-05	TRUE	Sign epistasis
A224V_G238S	A224V	G238S			1.34311	22.0347	0.00820687	0.675429	0.249702	FALSE
A224V_S268G	A224V	S268G			-0.949042	0.11245	0.00250612	1.52373	0.0637881	FALSE
A224V_T265M	A224V	T265M			-0.980194	0.104666	0.00223131	0.884312	0.188264	FALSE
A224V_T265M_S268G	A224V_T265M	S268G			-1.18093	0.0659275	0.00610288	-2.14348	0.0160374	FALSE
A224V_T265M_S268G	T265_S268G	A224V			-1.18093	0.0659275	0.00610288	-0.278923	0.390152	FALSE
A224V_T265M_S268G	A224V_S268G	T265M			-1.18093	0.0659275	0.00610288	-2.72205	0.00324388	FALSE
A237G	A237G				-0.995559	0.101028	0.00809217
A237G_G238S	A237G	G238S			-0.887706	0.129507	0.008235	-15.6427	1.86152e-55	TRUE	Antagonistic epistasis
A237G_S268G	A237G	S268G			-1.33781	0.0459401	0.00323972	-3.01829	0.00127102	FALSE
A237T	A237T				-0.93428	0.116338	0.00129982
A237T_D254G	A237T	D254G			-1.26128	0.0547918	0.00668322	-4.71171	1.22821e-06	TRUE	Reciprocal sign epistasis
A237T_E240K	A237T	E240K			-0.990244	0.102272	0.00300251	-2.71169	0.00334707	FALSE
A237T_E240K_S268G	A237T_E240K	S268G			-0.0701659	0.850813	0.000906628	8.52128	0	TRUE	Synergistic epistasis
A237T_E240K_S268G	A237T_S268G	E240K			-0.0701659	0.850813	0.000906628	6.92832	2.12941e-12	TRUE	Synergistic epistasis
A237T_E240K_S268G	E240K_S268G	A237T			-0.0701659	0.850813	0.000906628	1.84075	0.0328294	FALSE
A237T_G238S	A237T	G238S			-0.436631	0.365905	0.00455385	-17.8905	6.99351e-72	TRUE	Antagonistic epistasis
A237T_S268G	A237T	S268G			-0.984572	0.103616	0.00247264	-1.08496	0.138969	FALSE
A237T_T265M	A237T	T265M			-0.998608	0.100321	0.0100737	-1.26887	0.102243	FALSE
D254G	D254G				-0.827828	0.148652	0.00506159
D254G_S268G	D254G	S268G			-1.05754	0.0875909	0.00895036	-2.02282	0.0215458	FALSE
D254G_T265M	D254G	T265M			-0.919061	0.120487	0.0116428	-1.2916	0.0982472	FALSE
E104K	E104K				-0.653232	0.222212	0.00169107
E104K_A184V	E104K	A184V			-0.482511	0.329222	0.00172331	0.534851	0.296376	FALSE
E104K_A184V_A224V	E104K_A184V	A224V			-0.48133	0.330119	0.00313092	0.635351	0.2626	FALSE
E104K_A184V_A224V	E104K_A224V	A184V			-0.48133	0.330119	0.00313092	2.24874	0.0122645	FALSE
E104K_A184V_A224V	A184V_A224V	E104K			-0.48133	0.330119	0.00313092	0.968382	0.166427	FALSE
E104K_A224V	E104K	A224V			-0.864277	0.136686	0.00476655	-0.979442	0.163681	FALSE
E104K_A237T	E104K	A237T			-0.818094	0.152022	0.006677	-2.97583	0.001461	FALSE
E104K_A237T_E240K	E104K_A237T	E240K			-1.00479	0.0989029	0.00612002	-2.96994	0.0014893	FALSE
E104K_A237T_E240K	E104K_E240K	A237T			-1.00479	0.0989029	0.00612002	-4.26763	9.87818e-06	TRUE	Antagonistic epistasis
E104K_A237T_E240K	A237T_E240K	E104K			-1.00479	0.0989029	0.00612002	-3.92543	4.32883e-05	TRUE	Antagonistic epistasis
E104K_A237T_S268G	E104K_A237T	S268G			-0.112754	0.77134	0.00193001	5.29479	5.95754e-08	TRUE	Synergistic epistasis
E104K_A237T_S268G	E104K_S268G	A237T			-0.112754	0.77134	0.00193001	-1.3954	0.0814484	FALSE
E104K_A237T_S268G	A237T_S268G	E104K			-0.112754	0.77134	0.00193001	3.97588	3.50592e-05	TRUE	Synergistic epistasis
E104K_E240K	E104K	E240K			-0.679393	0.209222	0.00269979	-2.41503	0.00786692	FALSE
E104K_E240K_S268G	E104K_E240K	S268G			-1.05383	0.0883421	0.00299961	-3.95197	3.87547e-05	TRUE	Antagonistic epistasis
E104K_E240K_S268G	E104K_S268G	E240K			-1.05383	0.0883421	0.00299961	-10.4909	4.75469e-26	TRUE	Antagonistic epistasis
E104K_E240K_S268G	E240K_S268G	E104K			-1.05383	0.0883421	0.00299961	-10.1434	1.77237e-24	TRUE	Antagonistic epistasis
E104K_G238S	E104K	G238S			2.05112	112.491	0.00263021	2.55544	0.00530264	FALSE
E104K_I173V	E104K	I173V			-0.429929	0.371596	0.00257443	0.359722	0.359528	FALSE
E104K_I173V_A224V	E104K_I173V	A224V			-0.461183	0.345794	0.00286071	0.374762	0.353919	FALSE
E104K_I173V_A224V	E104K_A224V	I173V			-0.461183	0.345794	0.00286071	1.78763	0.0369179	FALSE
E104K_I173V_A224V	I173V_A224V	E104K			-0.461183	0.345794	0.00286071	0.501012	0.308181	FALSE
E104K_I173V_A237T	E104K_I173V	A237T			-0.462904	0.344426	0.00499673	-1.91371	0.0278289	FALSE
E104K_I173V_A237T	E104K_A237T	I173V			-0.462904	0.344426	0.00499673	1.23807	0.107844	FALSE
E104K_I173V_A237T	I173V_A237T	E104K			-0.462904	0.344426	0.00499673	0.380325	0.351852	FALSE
E104K_I173V_E240K	E104K_I173V	E240K			-0.974651	0.106011	0.00515164	-6.46101	5.2003e-11	TRUE	Antagonistic epistasis
E104K_I173V_E240K	I173V_E240K	E104K			-0.974651	0.106011	0.00515164	-7.28151	1.65046e-13	TRUE	Antagonistic epistasis
E104K_I173V_E240K	E104K_E240K	I173V			-0.974651	0.106011	0.00515164	-3.89679	4.87381e-05	TRUE	Antagonistic epistasis
E104K_M182T	E104K	M182T			0.0557132	1.13688	0.00133532	4.48408	3.66152e-06	TRUE	Synergistic epistasis
E104K_M182T_A184V	E104K_M182T	A184V			0.218947	1.65557	0.000565096	0.49971	0.308639	FALSE
E104K_M182T_A184V	E104K_A184V	M182T			0.218947	1.65557	0.000565096	4.58542	2.26542e-06	TRUE	Synergistic epistasis
E104K_M182T_A184V	M182T_A184V	E104K			0.218947	1.65557	0.000565096	7.53442	2.45359e-14	TRUE	Synergistic epistasis
E104K_M182T_E240K	E104K_M182T	E240K			-0.52386	0.299323	0.00300412	-7.7368	5.09764e-15	TRUE	Antagonistic epistasis
E104K_M182T_E240K	E104K_E240K	M182T			-0.52386	0.299323	0.00300412	-0.996101	0.159601	FALSE
E104K_M182T_E240K	M182T_E240K	E104K			-0.52386	0.299323	0.00300412	-1.14868	0.125344	FALSE
E104K_N175I	E104K	N175I			-1.08497	0.08223	0.0014448	-3.71288	0.000102458	TRUE	Antagonistic epistasis
E104K_N175I_A184V	E104K_N175I	A184V			-1.00155	0.0996436	0.00560643	-0.315152	0.376323	FALSE
E104K_N175I_A184V	E104K_A184V	N175I			-1.00155	0.0996436	0.00560643	-3.90339	4.74267e-05	TRUE	Antagonistic epistasis
E104K_N175I_A184V	N175I_A184V	E104K			-1.00155	0.0996436	0.00560643	-2.11218	0.0173357	FALSE
E104K_N175I_E240K	E104K_N175I	E240K			-1.32307	0.0475258	0.00675115	-3.82737	6.47608e-05	TRUE	Reciprocal sign epistasis
E104K_N175I_E240K	E104K_E240K	N175I			-1.32307	0.0475258	0.00675115	-4.56941	2.44549e-06	TRUE	Reciprocal sign epistasis
E104K_N175I_E240K	N175I_E240K	E104K			-1.32307	0.0475258	0.00675115	0.044363	0.482308	FALSE
E104K_R164H	E104K	R164H			0.872255	7.4517	0.000826076	8.3009	0	TRUE	Synergistic epistasis
E104K_R164H_A184V	E104K_R164H	A184V			1.25872	18.1434	0.00301594	2.71367	0.00332709	FALSE
E104K_R164H_A184V	E104K_A184V	R164H			1.25872	18.1434	0.00301594	9.47065	0	TRUE	Synergistic epistasis
E104K_R164H_A184V	R164H_A184V	E104K			1.25872	18.1434	0.00301594	8.16884	1.11022e-16	TRUE	Synergistic epistasis
E104K_R164H_A224V	E104K_R164H	A224V			1.52058	33.1572	0.00404877	5.69914	6.02064e-09	TRUE	Sign epistasis
E104K_R164H_A224V	E104K_A224V	R164H			1.52058	33.1572	0.00404877	13.3177	0	TRUE	Synergistic epistasis
E104K_R164H_A224V	R164H_A224V	E104K			1.52058	33.1572	0.00404877	8.74813	0	TRUE	Synergistic epistasis
E104K_R164H_A237T	E104K_R164H	A237T			1.75432	56.7959	0.00183288	7.67658	8.21565e-15	TRUE	Synergistic epistasis
E104K_R164H_A237T	E104K_A237T	R164H			1.75432	56.7959	0.00183288	14.9865	0	TRUE	Synergistic epistasis
E104K_R164H_A237T	R164H_A237T	E104K			1.75432	56.7959	0.00183288	8.51068	0	TRUE	Synergistic epistasis
E104K_R164H_E240K	E104K_R164H	E240K			-0.316736	0.482241	0.00256371	-14.2285	3.04742e-46	TRUE	Antagonistic epistasis
E104K_R164H_E240K	E104K_E240K	R164H			-0.316736	0.482241	0.00256371	-3.48244	0.00024843	TRUE	Antagonistic epistasis
E104K_R164H_E240K	R164H_E240K	E104K			-0.316736	0.482241	0.00256371	-17.0742	1.15514e-65	TRUE	Antagonistic epistasis
E104K_R164H_I173V	E104K_R164H	I173V			1.66115	45.8305	0.00538006	5.19747	1.0101e-07	TRUE	Synergistic epistasis
E104K_R164H_I173V	E104K_I173V	R164H			1.66115	45.8305	0.00538006	11.262	0	TRUE	Synergistic epistasis
E104K_R164H_I173V	R164H_I173V	E104K			1.66115	45.8305	0.00538006	0.842582	0.199731	FALSE
E104K_R164H_M182T	E104K_R164H	M182T			2.12261	132.622	0.00345221	9.38608	0	TRUE	Synergistic epistasis
E104K_R164H_M182T	E104K_M182T	R164H			2.12261	132.622	0.00345221	12.5227	0	TRUE	Synergistic epistasis
E104K_R164H_M182T	R164H_M182T	E104K			2.12261	132.622	0.00345221	6.46168	5.17747e-11	TRUE	Synergistic epistasis
E104K_S268G	E104K	S268G			-0.16457	0.684589	0.00180067	4.3433	7.01782e-06	TRUE	Synergistic epistasis
E104K_T265M	E104K	T265M			-0.202196	0.627774	0.00277974	3.22157	0.00063745	FALSE
E104K_T265M_S268G	E104K_T265M	S268G			-0.109816	0.776575	0.00221566	0.317205	0.375544	FALSE
E104K_T265M_S268G	E104K_S268G	T265M			-0.109816	0.776575	0.00221566	-0.502289	0.307732	FALSE
E104K_T265M_S268G	T265M_S268G	E104K			-0.109816	0.776575	0.00221566	3.62547	0.000144218	TRUE	Sign epistasis
E240K	E240K				-0.894721	0.127432	0.00224169
E240K_S268G	E240K	S268G			-0.431603	0.370167	0.00259134	3.83155	6.36692e-05	TRUE	Synergistic epistasis
E240K_T265M	E240K	T265M			-0.605507	0.248023	0.0074753	1.41077	0.0791567	FALSE
G238S	G238S				1.32426	21.0991	0.0017361
G238S_D254G	G238S	D254G			0.515985	3.28084	0.00678242	-8.24408	8.32197e-17	TRUE	Antagonistic epistasis
G238S_E240K	G238S	E240K			2.19621	157.113	0.00369031	5.91678	1.64148e-09	TRUE	Synergistic epistasis
G238S_R275L	G238S	R275L			1.67247	47.0408	0.00575473	5.93459	1.47291e-09	TRUE	Sign epistasis
G238S_S268G	G238S	S268G			-1.331	0.0466663	0.00359197	-25.1565	6.00131e-140	TRUE	Reciprocal sign epistasis
G238S_T265M	G238S	T265M			2.2561	180.343	0.00292534	7.66349	8.99281e-15	TRUE	Synergistic epistasis
H153R	H153R				-0.933284	0.116605	0.00359667
H153R_A184V	H153R	A184V			-0.9388	0.115133	0.00999493	-0.894479	0.185533	FALSE
H153R_A224V	H153R	A224V			-1.25292	0.0558577	0.00376737	-1.74713	0.0403074	FALSE
H153R_D254G	H153R	D254G			-0.98537	0.103426	0.00430979	-2.62741	0.00430187	FALSE
H153R_E240K	H153R	E240K			-0.751596	0.177176	0.0164039	-0.271262	0.393095	FALSE
H153R_I173V	H153R	I173V			-0.709351	0.195276	0.00546541	0.307403	0.379268	FALSE
H153R_M182T	H153R	M182T			-0.837028	0.145536	0.00813374	-1.2538	0.104957	FALSE
H153R_S268G	H153R	S268G			-0.8222	0.150591	0.00681858	0.40542	0.342585	FALSE
H153R_T265M	H153R	T265M			-0.662935	0.217302	0.0112083	1.10652	0.134251	FALSE
I173V	I173V				-0.935969	0.115886	0.00305612
I173V_A184V	I173V	A184V			-0.974046	0.106158	0.00383641	-1.39314	0.0817881	FALSE
I173V_A224V	I173V	A224V			-0.985047	0.103503	0.00392327	0.227441	0.41004	FALSE
I173V_A237T	I173V	A237T			-0.977038	0.10543	0.00419802	-2.00875	0.0222816	FALSE
I173V_D254G	I173V	D254G			-0.830254	0.147824	0.00763398	-1.32219	0.0930525	FALSE
I173V_E240K	I173V	E240K			-0.58084	0.262519	0.00288765	1.15907	0.123214	FALSE
I173V_G238S	I173V	G238S			1.3995	25.09	0.0120398	-0.753071	0.225703	FALSE
I173V_M182T	I173V	M182T			-0.931498	0.117085	0.0053435	-2.13185	0.0165097	FALSE
I173V_S268G	I173V	S268G			-0.997197	0.100648	0.00666171	-0.946897	0.171846	FALSE
I173V_T265M	I173V	T265M			-0.833005	0.146891	0.00818885	-0.0319531	0.487255	FALSE
L21F	L21F				-1.17606	0.0666712	0.0035292
L21F_A184V	L21F	A184V			-1.16036	0.0691263	0.00295482	-0.931879	0.1757	FALSE
L21F_A237T	L21F	A237T			-1.11054	0.0775285	0.00397624	-1.05667	0.145331	FALSE
L21F_E104K	L21F	E104K			-0.851185	0.140869	0.0115628	-0.982135	0.163017	FALSE
L21F_E240K	L21F	E240K			-0.967358	0.107806	0.0122082	-0.11495	0.454243	FALSE
L21F_G238S	L21F	G238S			1.01683	10.395	0.00969465	-1.81748	0.0345719	FALSE
L21F_H153R	L21F	H153R			-1.06094	0.0869076	0.00553747	-0.554777	0.289524	FALSE
L21F_I173V	L21F	I173V			-0.918856	0.120544	0.00514535	0.574265	0.282894	FALSE
L21F_S268G	L21F	S268G			-0.945552	0.113357	0.00956242	1.23381	0.108637	FALSE
M182T	M182T				-0.854054	0.139941	0.00245279
M182T_A184V	M182T	A184V			-0.978589	0.105054	0.00288031	-2.30441	0.0105999	FALSE
M182T_A184V_A237T	M182T_A184V	A237T			-1.02029	0.0954356	0.00485104	-1.97784	0.0239736	FALSE
M182T_A184V_A237T	M182T_A237T	A184V			-1.02029	0.0954356	0.00485104	-3.24219	0.00059307	FALSE
M182T_A184V_A237T	A184V_A237T	M182T			-1.02029	0.0954356	0.00485104	-2.53927	0.00555425	FALSE
M182T_A224V	M182T	A224V			-1.37189	0.0424725	0.0167492	-2.50086	0.00619455	FALSE
M182T_A237T	M182T	A237T			-0.767497	0.170806	0.00245858	-0.97477	0.164837	FALSE
M182T_A237T_E240K	M182T_A237T	E240K			-0.569438	0.269502	0.00195143	-0.266039	0.395105	FALSE
M182T_A237T_E240K	M182T_E240K	A237T			-0.569438	0.269502	0.00195143	1.27065	0.101927	FALSE
M182T_A237T_E240K	A237T_E240K	M182T			-0.569438	0.269502	0.00195143	1.42873	0.0765411	FALSE
M182T_D254G	M182T	D254G			-0.97621	0.105631	0.00619538	-3.09537	0.000982843	FALSE
M182T_E240K	M182T	E240K			-0.874928	0.133374	0.00129362	-2.43759	0.00739271	FALSE
M182T_G238S	M182T	G238S			2.78006	602.636	0.0269729	6.31935	1.3133e-10	TRUE	Synergistic epistasis
M182T_S268G	M182T	S268G			-1.25494	0.0555979	0.0244502	-2.52154	0.00584205	FALSE
M182T_T265M	M182T	T265M			-1.51016	0.0308917	0.0475973	-3.19839	0.000690987	FALSE
N175I	N175I				-1.11437	0.0768477	0.00652026
N175I_A184V	N175I	A184V			-1.18463	0.0653684	0.00655769	-1.37707	0.0842453	FALSE
N175I_E240K	N175I	E240K			-1.80494	0.0156697	0.0946425	-2.79295	0.00261146	FALSE
Q39K	Q39K				-1.68113	0.0208386	0.0128732
Q39K_A184V	Q39K	A184V			-0.780266	0.165857	0.00645558	4.92535	4.21047e-07	TRUE	Sign epistasis
Q39K_A224V	Q39K	A224V			-1.43697	0.0365619	0.00536264	1.88102	0.0299847	FALSE
Q39K_A237G	Q39K	A237G			-1.13949	0.0725283	0.0139741	2.10443	0.0176707	FALSE
Q39K_A237T	Q39K	A237T			-1.07218	0.0846881	0.00248703	2.92252	0.00173605	FALSE
Q39K_A237T_E240K	Q39K_A237T	E240K			-1.43205	0.0369789	0.00337074	-5.2693	6.8473e-08	TRUE	Reciprocal sign epistasis
Q39K_A237T_E240K	Q39K_E240K	A237T			-1.43205	0.0369789	0.00337074	-4.38062	5.91703e-06	TRUE	Sign epistasis
Q39K_A237T_E240K	A237T_E240K	Q39K			-1.43205	0.0369789	0.00337074	0.774687	0.219262	FALSE
Q39K_D254G	Q39K	D254G			-1.08357	0.0824949	0.0112038	1.66803	0.0476546	FALSE
Q39K_E104K	Q39K	E104K			-0.899619	0.126003	0.00186535	2.18444	0.0144651	FALSE
Q39K_E104K_A237T	Q39K_E104K	A237T			-1.19732	0.0634858	0.0041257	-4.50403	3.33377e-06	TRUE	Reciprocal sign epistasis
Q39K_E104K_A237T	Q39K_A237T	E104K			-1.19732	0.0634858	0.0041257	-5.28664	6.22912e-08	TRUE	Reciprocal sign epistasis
Q39K_E104K_A237T	E104K_A237T	Q39K			-1.19732	0.0634858	0.0041257	1.085	0.13896	FALSE
Q39K_E104K_M182T	Q39K_E104K	M182T			1.03279	10.7843	0.000916737	17.0998	0	TRUE	Synergistic epistasis
Q39K_E104K_M182T	Q39K_M182T	E104K			1.03279	10.7843	0.000916737	15.7636	0	TRUE	Synergistic epistasis
Q39K_E104K_M182T	E104K_M182T	Q39K			1.03279	10.7843	0.000916737	11.0449	0	TRUE	Sign epistasis
Q39K_E240K	Q39K	E240K			-1.12549	0.0749041	0.00373043	2.1698	0.015011	FALSE
Q39K_G238S	Q39K	G238S			1.65498	45.1836	0.00953271	5.28896	6.15066e-08	TRUE	Sign epistasis
Q39K_H153R	Q39K	H153R			-0.764581	0.171957	0.00584731	4.47367	3.84437e-06	TRUE	Sign epistasis
Q39K_I173V	Q39K	I173V			-1.12094	0.075694	0.00726804	2.26685	0.0116998	FALSE
Q39K_M182T	Q39K	M182T			-1.07713	0.0837279	0.00399401	2.19798	0.0139751	FALSE
Q39K_R164H	Q39K	R164H			0.0373783	1.08988	0.0067909	6.05837	6.87554e-10	TRUE	Sign epistasis
Q39K_S268G	Q39K	S268G			-1.00834	0.0980971	0.0106606	3.55496	0.000189021	TRUE	Sign epistasis
Q39K_T265M	Q39K	T265M			-1.10438	0.0786358	0.00804704	2.81394	0.00244691	FALSE
R164H	R164H				-0.381041	0.415871	0.00219178
R164H_A184V	R164H	A184V			-0.0950038	0.803519	0.00281096	1.60081	0.0547098	FALSE
R164H_A184V_A237T	R164H_A184V	A237T			1.14263	13.8878	0.00316049	9.79223	0	TRUE	Synergistic epistasis
R164H_A184V_A237T	R164H_A237T	A184V			1.14263	13.8878	0.00316049	5.33432	4.79528e-08	TRUE	Synergistic epistasis
R164H_A184V_A237T	A184V_A237T	R164H			1.14263	13.8878	0.00316049	13.1366	0	TRUE	Synergistic epistasis
R164H_A184V_E240K	R164H_A184V	E240K			1.95559	90.2803	0.00533904	15.0771	0	TRUE	Synergistic epistasis
R164H_A184V_E240K	R164H_E240K	A184V			1.95559	90.2803	0.00533904	7.13227	4.93605e-13	TRUE	Synergistic epistasis
R164H_A184V_E240K	A184V_E240K	R164H			1.95559	90.2803	0.00533904	15.8932	0	TRUE	Synergistic epistasis
R164H_A224V	R164H	A224V			-0.0159927	0.963845	0.00494287	3.26387	0.000549516	FALSE
R164H_A224V_E240K	R164H_A224V	E240K			1.82821	67.3308	0.00103941	14.4866	0	TRUE	Synergistic epistasis
R164H_A224V_E240K	R164H_E240K	A224V			1.82821	67.3308	0.00103941	7.40257	6.68354e-14	TRUE	Sign epistasis
R164H_A224V_E240K	A224V_E240K	R164H			1.82821	67.3308	0.00103941	12.6835	0	TRUE	Synergistic epistasis
R164H_A224V_S268G	R164H_A224V	S268G			0.495293	3.12819	0.00177877	3.96499	3.66999e-05	TRUE	Synergistic epistasis
R164H_A224V_S268G	R164H_S268G	A224V			0.495293	3.12819	0.00177877	6.14625	3.96675e-10	TRUE	Sign epistasis
R164H_A224V_S268G	A224V_T265M	R164H			0.495293	3.12819	0.00177877	7.19666	3.08531e-13	TRUE	Synergistic epistasis
R164H_A224V_T265M	R164H_A224V	T265M			-0.138519	0.726911	0.00151109	-1.9874	0.023439	FALSE
R164H_A224V_T265M	R164H_T265M	A224V			-0.138519	0.726911	0.00151109	1.01892	0.154119	FALSE
R164H_A224V_T265M	A224V_T265M	R164H			-0.138519	0.726911	0.00151109	1.01192	0.155787	FALSE
R164H_A237T	R164H	A237T			0.48956	3.08716	0.000998991	7.317	1.26787e-13	TRUE	Synergistic epistasis
R164H_A237T_E240K	R164H_A237T	E240K			2.24103	174.192	0.0102852	11.4408	0	TRUE	Synergistic epistasis
R164H_A237T_E240K	R164H_E240K	A237T			2.24103	174.192	0.0102852	7.77486	3.77476e-15	TRUE	Synergistic epistasis
R164H_A237T_E240K	A237T_E240K	R164H			2.24103	174.192	0.0102852	17.737	0	TRUE	Synergistic epistasis
R164H_D254G	R164H	D254G			-0.726399	0.187759	0.0144514	-3.96028	3.74309e-05	TRUE	Antagonistic epistasis
R164H_E240K	R164H	E240K			1.0033	10.0764	0.00244757	10.9776	0	TRUE	Synergistic epistasis
R164H_G238S	R164H	G238S			-0.410665	0.38845	0.00862638	-19.0849	1.68518e-81	TRUE	Antagonistic epistasis
R164H_I173V	R164H	I173V			1.09432	12.4256	0.00261844	11.7233	0	TRUE	Synergistic epistasis
R164H_I173V_A184V	R164H_I173V	A184V			1.52474	33.4764	0.00260982	2.95583	0.00155916	FALSE
R164H_I173V_A184V	R164H_A184V	I173V			1.52474	33.4764	0.00260982	12.7183	0	TRUE	Synergistic epistasis
R164H_I173V_A184V	I173V_E240K	R164H			1.52474	33.4764	0.00260982	12.4988	0	TRUE	Synergistic epistasis
R164H_I173V_E240K	R164H_I173V	E240K			1.90915	81.1249	0.00116594	5.80852	3.15142e-09	TRUE	Synergistic epistasis
R164H_I173V_E240K	R164H_E240K	I173V			1.90915	81.1249	0.00116594	6.9002	2.59637e-12	TRUE	Synergistic epistasis
R164H_I173V_E240K	I173V_E240K	R164H			1.90915	81.1249	0.00116594	17.0816	0	TRUE	Synergistic epistasis
R164H_M182T	R164H	M182T			0.935646	8.62275	0.00300377	9.62513	0	TRUE	Synergistic epistasis
R164H_M182T_A224V	R164H_M182T	A224V			1.26852	18.5573	0.00491877	2.96566	0.00151019	FALSE
R164H_M182T_A224V	R164H_A224V	M182T			1.26852	18.5573	0.00491877	7.9082	1.33227e-15	TRUE	Synergistic epistasis
R164H_M182T_A224V	M182T_A224V	R164H			1.26852	18.5573	0.00491877	11.3365	0	TRUE	Sign epistasis
R164H_M182T_T265M	R164H_M182T	T265M			1.23245	17.0787	0.00291761	1.67287	0.0471762	FALSE
R164H_M182T_T265M	R164H_T265M	M182T			1.23245	17.0787	0.00291761	10.353	0	TRUE	Synergistic epistasis
R164H_M182T_T265M	M182T_T265M	R164H			1.23245	17.0787	0.00291761	8.39275	0	TRUE	Sign epistasis
R164H_S268G	R164H	S268G			-0.265546	0.542568	0.00548008	0.480721	0.315357	FALSE
R164H_T265M	R164H	T265M			-0.186341	0.651117	0.00276104	0.802531	0.211123	FALSE
R164S	R164S				-4.73031	1.86076e-05	5.64135
R164S_A237T	R164S	A237T			0.7274	5.33827	0.0613429	2.20636	0.0136794	FALSE
R275L	R275L				-1.58813	0.0258146	0.00714877
S268G	S268G				-1.06191	0.0867134	0.00205416
T265M	T265M				-1.01329	0.0969851	0.00265946
T265M_S268G	T265M	S268G			-1.85675	0.0139075	0.116409	-2.54769	0.00542194	FALSE
WT	WT				-1.12057	0.075759	0.00141871
