# Supplementary material for: Experimental and In Silico Analysis of TEM β-Lactamase Adaptive Evolution
Source: ACS Infect Dis. 2022 Nov 15;8(12):2451–63. doi: 10.1021/acsinfecdis.2c00216 (PMC9745794; doi:10.1021/acsinfecdis.2c00216)
Supplement: Supplementary file 5 — id2c00216_si_005.xlsx [file id2c00216_si_005.xlsx]

## Sheet: nodup
Mutant name	Source	Sheet	All mutations	Number of mutations	Number of possible pairs	Number of pairs evaluated experimentally	Synergistic epistasis	Antagonistic epistasis	Sign epistasis	Reciprocal sign epistasis	Non-significant epistasis	Synergistic epistasis names	Antagonistic epistasis names	Sign epistasis names	Reciprocal sign epistasis names	Non-significant epistasis names
TEM-50	Clinic	2ber	M69L_E104K_G238S_N276D	4	6	1	0	0	0	0	1					E104K_G238S
TEM-68	Clinic	2ber	G238S_E240K_T265M_R275L	4	6	4	2	0	1	0	1	G238S_E240K G238S_T265M		G238S_R275L		E240K_T265M
TEM-89	Clinic	2ber	Q39K_E104K_S130G_G238S	4	6	3	0	0	1	0	2			Q39K_G238S		Q39K_E104K E104K_G238S
TEM-109	Clinic	2ber	M69L_E104K_R164H	3	3	1	1	0	0	0	0	E104K_R164H
TEM-121	Clinic	2ber	Q39K_E104K_R164S_A237T_E240K_R244S	6	15	7	0	0	0	0	7					Q39K_E104K Q39K_A237T Q39K_E240K E104K_A237T E104K_E240K R164S_A237T A237T_E240K
TEM-125	Clinic	2ber	F16L_M69L_R164S_W165R_N276D	5	10	0	0	0	0	0	0
TEM-151	Clinic	2ber	M69V_R164H_N276D_A284G	4	6	0	0	0	0	0	0
TEM-152	Clinic	2ber	M69V_R164H_E240K_N276D	4	6	1	1	0	0	0	0	R164H_E240K
TEM-154	Clinic	2ber	M69L_R164S	2	1	0	0	0	0	0	0
TEM-158	Clinic	2ber	M69L_R164S_N276D	3	3	0	0	0	0	0	0
TEM-178	Clinic	2ber	A42S_R43T_V44S_P145S_K146Q_R178A_E212del_G238R	8	28	0	0	0	0	0	0
TEM-003	Clinic	2be	Q39K_E104K_G238S	3	3	3	0	0	1	0	2			Q39K_G238S		Q39K_E104K E104K_G238S
TEM-004	Clinic	2be	L21F_E104K_G238S_T265M	4	6	5	1	0	0	0	4	G238S_T265M				L21F_E104K L21F_G238S E104K_G238S E104K_T265M
TEM-005	Clinic	2be	R164S_A237T_E240K	3	3	2	0	0	0	0	2					R164S_A237T A237T_E240K
TEM-006	Clinic	2be	E104K_R164H	2	1	1	1	0	0	0	0	E104K_R164H
TEM-007	Clinic	2be	Q39K_R164S	2	1	0	0	0	0	0	0
TEM-008	Clinic	2be	Q39K_E104K_R164S_G238S	4	6	3	0	0	1	0	2			Q39K_G238S		Q39K_E104K E104K_G238S
TEM-009	Clinic	2be	L21F_E104K_R164S_T265M	4	6	2	0	0	0	0	2					L21F_E104K E104K_T265M
TEM-010	Clinic	2be	R164S_E240K	2	1	0	0	0	0	0	0
TEM-011	Clinic	2be	Q39K_R164H	2	1	1	0	0	1	0	0			Q39K_R164H
TEM-012	Clinic	2be	R164S	1	0	0	0	0	0	0	0
TEM-015	Clinic	2be	E104K_G238S	2	1	1	0	0	0	0	1					E104K_G238S
TEM-016	Clinic	2be	Q39K_E104K_R164H	3	3	3	1	0	1	0	1	E104K_R164H		Q39K_R164H		Q39K_E104K
TEM-017	Clinic	2be	E104K	1	0	0	0	0	0	0	0
TEM-018	Clinic	2be	Q39K_E104K	2	1	1	0	0	0	0	1					Q39K_E104K
TEM-019	Clinic	2be	G238S	1	0	0	0	0	0	0	0
TEM-020	Clinic	2be	M182T_G238S	2	1	1	1	0	0	0	0	M182T_G238S
TEM-021	Clinic	2be	Q39K_E104K_H153R_G238S	4	6	4	0	0	2	0	2			Q39K_H153R Q39K_G238S		Q39K_E104K E104K_G238S
TEM-022	Clinic	2be	Q39K_E104K_A237G_G238S	4	6	5	0	1	1	0	3		A237G_G238S	Q39K_G238S		Q39K_E104K Q39K_A237G E104K_G238S
TEM-024	Clinic	2be	Q39K_E104K_R164S_A237T_E240K	5	10	7	0	0	0	0	7					Q39K_E104K Q39K_A237T Q39K_E240K E104K_A237T E104K_E240K R164S_A237T A237T_E240K
TEM-025	Clinic	2be	L21F_G238S_T265M	3	3	2	1	0	0	0	1	G238S_T265M				L21F_G238S
TEM-026	Clinic	2be	E104K_R164S	2	1	0	0	0	0	0	0
TEM-027	Clinic	2be	R164H_E240K_T265M	3	3	3	1	0	0	0	2	R164H_E240K				R164H_T265M E240K_T265M
TEM-028	Clinic	2be	R164H_E240K	2	1	1	1	0	0	0	0	R164H_E240K
TEM-029	Clinic	2be	R164H	1	0	0	0	0	0	0	0
TEM-042	Clinic	2be	Q39K_A42V_G238S_E240K_T265M	5	10	6	2	0	1	0	3	G238S_E240K G238S_T265M		Q39K_G238S		Q39K_E240K Q39K_T265M E240K_T265M
TEM-043	Clinic	2be	E104K_R164H_M182T	3	3	3	3	0	0	0	0	E104K_R164H E104K_M182T R164H_M182T
TEM-046	Clinic	2be	Q39K_E104K_R164S_E240K	4	6	3	0	0	0	0	3					Q39K_E104K Q39K_E240K E104K_E240K
TEM-047	Clinic	2be	G238S_E240K_T265M	3	3	3	2	0	0	0	1	G238S_E240K G238S_T265M				E240K_T265M
TEM-048	Clinic	2be	L21F_G238S_E240K_T265M	4	6	5	2	0	0	0	3	G238S_E240K G238S_T265M				L21F_G238S L21F_E240K E240K_T265M
TEM-049	Clinic	2be	L21F_G238S_E240K_T265M_S268G	5	10	9	3	0	0	1	5	G238S_E240K G238S_T265M E240K_S268G			G238S_S268G	L21F_G238S L21F_E240K L21F_S268G E240K_T265M T265M_S268G
TEM-052	Clinic	2be	E104K_M182T_G238S	3	3	3	2	0	0	0	1	E104K_M182T M182T_G238S				E104K_G238S
TEM-053	Clinic	2be	L21F_R164S	2	1	0	0	0	0	0	0
TEM-056	Clinic	2be	Q39K_E104K_H153R	3	3	2	0	0	1	0	1			Q39K_H153R		Q39K_E104K
TEM-060	Clinic	2be	Q39K_L51P_E104K_R164S	4	6	1	0	0	0	0	1					Q39K_E104K
TEM-061	Clinic	2be	Q39K_R164H_E240K	3	3	3	1	0	1	0	1	R164H_E240K		Q39K_R164H		Q39K_E240K
TEM-063	Clinic	2be	L21F_E104K_R164S_M182T	4	6	2	1	0	0	0	1	E104K_M182T				L21F_E104K
TEM-066	Clinic	2be	Q39K_G92D_E104K_G238S	4	6	3	0	0	1	0	2			Q39K_G238S		Q39K_E104K E104K_G238S
TEM-071	Clinic	2be	G238S_E240K	2	1	1	1	0	0	0	0	G238S_E240K
TEM-072	Clinic	2be	Q39K_M182T_G238S_E240K	4	6	6	2	0	1	0	3	M182T_G238S G238S_E240K		Q39K_G238S		Q39K_M182T Q39K_E240K M182T_E240K
TEM-075	Clinic	2be	L21F_R164H_T265M	3	3	1	0	0	0	0	1					R164H_T265M
TEM-085	Clinic	2be	L21F_R164S_E240K_T265M	4	6	2	0	0	0	0	2					L21F_E240K E240K_T265M
TEM-086	Clinic	2be	L21F_R164S_A237T_E240K_T265M	5	10	6	0	0	0	0	6					L21F_A237T L21F_E240K R164S_A237T A237T_E240K A237T_T265M E240K_T265M
TEM-087	Clinic	2be	Q6K_E104K_D163H_R164C_M182T	5	10	1	1	0	0	0	0	E104K_M182T
TEM-088	Clinic	2be	E104K_M182T_G196D_G238S	4	6	3	2	0	0	0	1	E104K_M182T M182T_G238S				E104K_G238S
TEM-091	Clinic	2be	R164C_M182T_E240K	3	3	1	0	0	0	0	1					M182T_E240K
TEM-092	Clinic	2be	Q6K_E104K_M182T_G238S	4	6	3	2	0	0	0	1	E104K_M182T M182T_G238S				E104K_G238S
TEM-093	Clinic	2be	M182T_G238S_E240K	3	3	3	2	0	0	0	1	M182T_G238S G238S_E240K				M182T_E240K
TEM-094	Clinic	2be	L21F_E104K_M182T_G238S_T265M	5	10	8	3	0	0	0	5	E104K_M182T M182T_G238S G238S_T265M				L21F_E104K L21F_G238S E104K_G238S E104K_T265M M182T_T265M
TEM-101	Clinic	2be	Q39K_G238S_E240K_A280V	4	6	3	1	0	1	0	1	G238S_E240K		Q39K_G238S		Q39K_E240K
TEM-102	Clinic	2be	L21F_R164S_T265M	3	3	0	0	0	0	0	0
TEM-106	Clinic	2be	E104K_M182T	2	1	1	1	0	0	0	0	E104K_M182T
TEM-107	Clinic	2be	E104K_R164H_M182T_G238S	4	6	6	4	1	0	0	1	E104K_R164H E104K_M182T R164H_M182T M182T_G238S	R164H_G238S			E104K_G238S
TEM-112	Clinic	2be	H153R_G238S	2	1	0	0	0	0	0	0
TEM-113	Clinic	2be	Q39K_E104K_M182T_G238S	4	6	6	2	0	1	0	3	E104K_M182T M182T_G238S		Q39K_G238S		Q39K_E104K Q39K_M182T E104K_G238S
TEM-114	Clinic	2be	Q39K_R164S_A237T_E240K	4	6	4	0	0	0	0	4					Q39K_A237T Q39K_E240K R164S_A237T A237T_E240K
TEM-115	Clinic	2be	L21F_R164H	2	1	0	0	0	0	0	0
TEM-118	Clinic	2be	R164H_T265M	2	1	1	0	0	0	0	1					R164H_T265M
TEM-120	Clinic	2be	L21F_G238S	2	1	1	0	0	0	0	1					L21F_G238S
TEM-123	Clinic	2be	Q6K_E104K_G238S	3	3	1	0	0	0	0	1					E104K_G238S
TEM-124	Clinic	2be	Q6K_E104K_M182T	3	3	1	1	0	0	0	0	E104K_M182T
TEM-126	Clinic	2be	D179E_M182T	2	1	0	0	0	0	0	0
TEM-129	Clinic	2be	Q39K_E104K_R164S	3	3	1	0	0	0	0	1					Q39K_E104K
TEM-130	Clinic	2be	D35P_Q39K_E104K_R164S_A237T	5	10	4	0	0	0	0	4					Q39K_E104K Q39K_A237T E104K_A237T R164S_A237T
TEM-131	Clinic	2be	L21F_E104K_R164S_M182T_A237T	5	10	6	1	0	0	0	5	E104K_M182T				L21F_E104K L21F_A237T E104K_A237T R164S_A237T M182T_A237T
TEM-132	Clinic	2be	R164H_I173V_E240K	3	3	3	2	0	0	0	1	R164H_I173V R164H_E240K				I173V_E240K
TEM-133	Clinic	2be	L21F_E104K_R164S	3	3	1	0	0	0	0	1					L21F_E104K
TEM-134	Clinic	2be	Q39K_E104K_R164H_G238S	4	6	6	1	1	2	0	2	E104K_R164H	R164H_G238S	Q39K_R164H Q39K_G238S		Q39K_E104K E104K_G238S
TEM-136	Clinic	2be	R164S_A237T_E240K_S268G	4	6	4	1	0	0	0	3	E240K_S268G				R164S_A237T A237T_E240K A237T_S268G
TEM-137	Clinic	2be	R164S_E240R	2	1	0	0	0	0	0	0
TEM-138	Clinic	2be	E104K_N175I_G238S	3	3	2	0	1	0	0	1		E104K_N175I			E104K_G238S
TEM-139	Clinic	2be	Q39K_L49M_E104K_G238S	4	6	3	0	0	1	0	2			Q39K_G238S		Q39K_E104K E104K_G238S
TEM-142	Clinic	2be	E104K_G238N_T265M	3	3	1	0	0	0	0	1					E104K_T265M
TEM-143	Clinic	2be	R164C	1	0	0	0	0	0	0	0
TEM-144	Clinic	2be	R164C_E240K	2	1	0	0	0	0	0	0
TEM-147	Clinic	2be	R164H_A224V	2	1	1	0	0	0	0	1					R164H_A224V
TEM-149	Clinic	2be	E104K_R164S_M182T_E240V	4	6	1	1	0	0	0	0	E104K_M182T
TEM-153	Clinic	2be	E104K_M182T_G267V	3	3	1	1	0	0	0	0	E104K_M182T
TEM-155	Clinic	2be	Q39K_R164S_E240K	3	3	1	0	0	0	0	1					Q39K_E240K
TEM-157	Clinic	2be	V84I_N100S_A184V	3	3	0	0	0	0	0	0
TEM-164	Clinic	2be	L40V_I279T	2	1	0	0	0	0	0	0
TEM-167	Clinic	2be	L21F_E104K_A224V_G238S_T265M	5	10	8	1	0	0	0	7	G238S_T265M				L21F_E104K L21F_G238S E104K_A224V E104K_G238S E104K_T265M A224V_G238S A224V_T265M
TEM-168	Clinic	2be	T265M	1	0	0	0	0	0	0	0
TEM-169	Clinic	2be	M69L_W165G	2	1	0	0	0	0	0	0
TEM-177	Clinic	2be	Q6K_Q39K_E104K_R164S_M182T_A237T_E240K	7	21	11	1	0	0	0	10	E104K_M182T				Q39K_E104K Q39K_M182T Q39K_A237T Q39K_E240K E104K_A237T E104K_E240K R164S_A237T M182T_A237T M182T_E240K A237T_E240K
TEM-184	Clinic	2be	Q6K_E104K_I127V_R164S_M182T	5	10	1	1	0	0	0	0	E104K_M182T
TEM-187	Clinic	2be	L21F_R164H_A184V_T265M	4	6	4	0	0	0	0	4					L21F_A184V R164H_A184V R164H_T265M A184V_T265M
TEM-188	Clinic	2be	L21F_G238S_E240K	3	3	3	1	0	0	0	2	G238S_E240K				L21F_G238S L21F_E240K
TEM-197	Clinic	2be	E104K_A184V_G238S	3	3	3	1	0	0	0	2	A184V_G238S				E104K_A184V E104K_G238S
TEM-200	Clinic	2be		1	0	0	0	0	0	0	0
TEM-207	Clinic	2be	E240G	1	0	0	0	0	0	0	0
TEM-211	Clinic	2be	Q6K_E104K_S130T_M182T_G238S_R275L	6	15	4	2	0	1	0	1	E104K_M182T M182T_G238S		G238S_R275L		E104K_G238S
TEML-111	Clinic	2be	A280D	1	0	0	0	0	0	0	0
TEML-113	Clinic	2be	R65H	1	0	0	0	0	0	0	0
TEML-117	Clinic	2be	T118A	1	0	0	0	0	0	0	0
TEML-118	Clinic	2be	S53G	1	0	0	0	0	0	0	0
TEML-136	Clinic	2be	E104K_R164S_K215R	3	3	0	0	0	0	0	0
TEML-139	Clinic	2be	A25V_H26R_L250V	3	3	0	0	0	0	0	0
TEML-143	Clinic	2be	K55G_H153G	2	1	0	0	0	0	0	0
TEML-144	Clinic	2be	P226L_R244L_A248E	3	3	0	0	0	0	0	0
TEML-153	Clinic	2be	L51P_E104K_R164S_A187R_S223C_F230L	6	15	0	0	0	0	0	0
11_1stTriplet	Lab	2be	E104K_R164H_G267R	3	3	1	1	0	0	0	0	E104K_R164H
11_2ndTriple	Lab	2be	E104K_R164S_G267R	3	3	0	0	0	0	0	0
12_Allele_1	Lab	2be	R164G_M182T_S268N_H289Y	4	6	0	0	0	0	0	0
12_Allele_2	Lab	2be	R164H_I173V	2	1	1	1	0	0	0	0	R164H_I173V
12_Allele_3	Lab	2be	E147K_R164H_I173V_A224V	4	6	3	1	0	0	0	2	R164H_I173V				R164H_A224V I173V_A224V
12_Allele_4	Lab	2be	H96D_R164H_P174S_M182T	4	6	1	1	0	0	0	0	R164H_M182T
12_Allele_6	Lab	2be	P27S_M155I_R164H_I173V_N175D	5	10	1	1	0	0	0	0	R164H_I173V
12_Allele_7	Lab	2be	V80I_R164S_I173V_I287V	4	6	0	0	0	0	0	0
12_Allele_8	Lab	2be	R164H_I173V_R178S	3	3	1	1	0	0	0	0	R164H_I173V
13_Allele_1	Lab	2be	E104K_M182T_G238S_T266A	4	6	3	2	0	0	0	1	E104K_M182T M182T_G238S				E104K_G238S
13_Allele_2	Lab	2be	E104K_G238S_T265M	3	3	3	1	0	0	0	2	G238S_T265M				E104K_G238S E104K_T265M
13_Allele_3	Lab	2be	A42G_E104K_G238S	3	3	1	0	0	0	0	1					E104K_G238S
13_Allele_5	Lab	2be	E104K_G238S_D254G_T265M	4	6	5	1	1	0	0	3	G238S_T265M	G238S_D254G			E104K_G238S E104K_T265M D254G_T265M
13_Allele_6	Lab	2be	E104K_R164H_I173V_M182T_G238S_G267R	6	15	10	5	1	0	0	4	E104K_R164H E104K_M182T R164H_I173V R164H_M182T M182T_G238S	R164H_G238S			E104K_I173V E104K_G238S I173V_M182T I173V_G238S
13_Allele_7a	Lab	2be	R164S_I173V_E240K_D254H	4	6	1	0	0	0	0	1					I173V_E240K
13_Allele_7b	Lab	2be	R164S_A237S_E240K	3	3	0	0	0	0	0	0
13_Allele_8	Lab	2be	E104K_R164N_I173V	3	3	1	0	0	0	0	1					E104K_I173V
13_Allele_9	Lab	2be	R164S_E168K_I173T_M182 _A237S_E240K	6	15	0	0	0	0	0	0
41_1A3	Lab	2be	E240G_K256Q	2	1	0	0	0	0	0	0
41_1A4	Lab	2be	G238S_D254N_T265A	3	3	0	0	0	0	0	0
41_1A5	Lab	2be	E240G_K256Q_T265A	3	3	0	0	0	0	0	0
41_1A6	Lab	2be	G238S_R241H_D254G	3	3	1	0	1	0	0	0		G238S_D254G
41_1D1	Lab	2be	L199P_A202V_L207S_I208V_K215E	5	10	0	0	0	0	0	0
41_2A6	Lab	2be	G238S_E240K_R241H_D254G	4	6	2	1	1	0	0	0	G238S_E240K	G238S_D254G
52_ST3	Lab	2be	A42G_G92S_E104K_M182T_G238S_R241H	6	15	3	2	0	0	0	1	E104K_M182T M182T_G238S				E104K_G238S
86_Point_1	Lab	2be	E63G_E104K_R164H	3	3	1	1	0	0	0	0	E104K_R164H
86_Point_2	Lab	2be	A172E	1	0	0	0	0	0	0	0
86_Point_3	Lab	2be	Q39K_E240Q	2	1	0	0	0	0	0	0
86_RAISE_1	Lab	2be	G242DEL	1	0	0	0	0	0	0	0
86_RAISE_2	Lab	2be	I173DEL	1	0	0	0	0	0	0	0
87_Colony_2	Lab	2be	R164H_A227V	2	1	0	0	0	0	0	0
87_Colony_3	Lab	2be	L40W_R164G	2	1	0	0	0	0	0	0
87_Colony_5	Lab	2be	R164H_I173V_R178C	3	3	1	1	0	0	0	0	R164H_I173V
87_Colony_6	Lab	2be	D179G	1	0	0	0	0	0	0	0
88_512_T4	Lab	2be	R164H_I173T	2	1	0	0	0	0	0	0
89_Duplic_L3_1	Lab	2be	E104K_G238S_S268G	3	3	3	1	0	0	1	1	E104K_S268G			G238S_S268G	E104K_G238S
89_Duplic_L3_2	Lab	2be	G238A	1	0	0	0	0	0	0	0
90_Sel1_10	Lab	2be	G238S_S268G	2	1	1	0	0	0	1	0				G238S_S268G
91_000_Sel02_1	Lab	2be	R120S_D209N_G238S	3	3	0	0	0	0	0	0
91_000_Sel02_3	Lab	2be	V216I_G238S	2	1	0	0	0	0	0	0
91_000_Sel02_4	Lab	2be	E212A_G238S	2	1	0	0	0	0	0	0
91_000_Sel02_5	Lab	2be	E104K_R120S_R191H_G238S	4	6	1	0	0	0	0	1					E104K_G238S
91_000_Sel05_1	Lab	2be	Y105H_T114A_K192T_G238S_S268G	5	10	1	0	0	0	1	0				G238S_S268G
91_000_Sel05_3	Lab	2be	I56V_S124N_T141A_G238S	4	6	0	0	0	0	0	0
91_000_Sel05_4	Lab	2be	V33L_D38N_G238S	3	3	0	0	0	0	0	0
91_000_Sel05_5	Lab	2be	M155L_D157S_M182T_G238S_V262A	5	10	1	1	0	0	0	0	M182T_G238S
91_12.5_Sel05_1	Lab	2be	E197G_G238S	2	1	0	0	0	0	0	0
91_12.5_Sel05_2	Lab	2be	R120G_H153N_G238S	3	3	0	0	0	0	0	0
91_12.5_Sel05_3	Lab	2be	E110G_G238S_E240K_S268G	4	6	3	2	0	0	1	0	G238S_E240K E240K_S268G			G238S_S268G
91_12.5_Sel06_1	Lab	2be	D35A_A36V_E104K_H153R_E197G_G238S	6	15	1	0	0	0	0	1					E104K_G238S
91_12.5_Sel10_1	Lab	2be	I56V_M182T_G238S_E274A	4	6	1	1	0	0	0	0	M182T_G238S
91_12.5_Sel10_2	Lab	2be	A135T_I173M_T265I	3	3	0	0	0	0	0	0
91_12.5_Sel10_3	Lab	2be	E104K_D209G_G238S_S243G_T265M	5	10	3	1	0	0	0	2	G238S_T265M				E104K_G238S E104K_T265M
91_250_Sel05_1	Lab	2be	S82A_H112Y_M182T_G238S	4	6	1	1	0	0	0	0	M182T_G238S
91_250_Sel05_2	Lab	2be	Q39R_N100K_G238S_E240K	4	6	1	1	0	0	0	0	G238S_E240K
91_250_Sel05_3	Lab	2be	I56V_E104K_G238S	3	3	1	0	0	0	0	1					E104K_G238S
91_250_Sel05_4	Lab	2be	E104K_G238S_E240H	3	3	1	0	0	0	0	1					E104K_G238S
91_250_Sel05_5	Lab	2be	K32T_E104K_G238S	3	3	1	0	0	0	0	1					E104K_G238S
91_250_Sel08_1	Lab	2be	S59G_H153S_G238S	3	3	0	0	0	0	0	0
91_250_Sel08_2	Lab	2be	V31G_K34R_E110G_T140A_G238S_D254G	6	15	1	0	1	0	0	0		G238S_D254G
91_250_Sel08_3	Lab	2be	K215Q_G238S	2	1	0	0	0	0	0	0
91_250_Sel08_4	Lab	2be	T114A_D115E_R164C_I173V_T189A	5	10	0	0	0	0	0	0
91_250_Sel08_5	Lab	2be	E63D_G238S	2	1	0	0	0	0	0	0
91_250_Sel08_6	Lab	2be	E104V_M155V_K192T_G238S	4	6	0	0	0	0	0	0
91_250_Sel10_1	Lab	2be	E28M_R120S_M182T_G238S_E240K_D254A_I279L	7	21	3	2	0	0	0	1	M182T_G238S G238S_E240K				M182T_E240K
91_250_Sel10_2	Lab	2be	E28M_R120S_M182T_K192R_G238S_E240K_D254A_I279L	8	28	3	2	0	0	0	1	M182T_G238S G238S_E240K				M182T_E240K
91_250_Sel15_1	Lab	2be	E104K_G143E_E147K_H153Y_H158Y	5	10	0	0	0	0	0	0
91_250_Sel15_2	Lab	2be	Q39R_S98A_E104K_T141A_I173M	5	10	0	0	0	0	0	0
91_250_Sel18_1	Lab	2be	I47V_E104K_D163E_M182T_S243G_R277S	6	15	1	1	0	0	0	0	E104K_M182T
91_250_Sel18_2	Lab	2be	D38E_R65H_K146E_H153R_R191H_G238S	6	15	0	0	0	0	0	0
91_250_Sel18_3	Lab	2be	M182V_L198R_G238S	3	3	0	0	0	0	0	0
91_250_Sel18_4	Lab	2be	K34R_D38E_G238S_I247L	4	6	0	0	0	0	0	0
91_250_Sel18_5	Lab	2be	V31E_K32Q_D35N_N100K_M155L_I173R_M182T_T195I_L201P_G238S	10	45	1	1	0	0	0	0	M182T_G238S
91_250_Sel18_6	Lab	2be	R120S_S124G_H153R_I208L_A224V_G238S	6	15	2	0	0	0	0	2					H153R_A224V A224V_G238S
TEML-140	Lab	2be	S59G_R164S_A237T_E240K	4	6	2	0	0	0	0	2					R164S_A237T A237T_E240K
L1R3_1	Lab	2be	V10I_E104K_H153L_M182T_G238S	5	10	3	2	0	0	0	1	E104K_M182T M182T_G238S				E104K_G238S
L2R3_1	Lab	2be	F19I_E104K_M182T_G238S_E281DEL	5	10	3	2	0	0	0	1	E104K_M182T M182T_G238S				E104K_G238S
L3R3_1	Lab	2be	R164S_P167T_M182T_E240K_G267A	5	10	1	0	0	0	0	1					M182T_E240K
L4R3_1	Lab	2be	V10I_P145Q_T149A_A172V_N175D_D179G_M182T_L201I_S235T_A237T_T265M_T271I	12	65	3	0	0	0	0	3					M182T_A237T M182T_T265M A237T_T265M
L6R3_1	Lab	2be	V10I_F19C_E104K_M155M155I_M182T_G238S	6	15	3	2	0	0	0	1	E104K_M182T M182T_G238S				E104K_G238S
L7R3_1	Lab	2be	A184V_R191H_T200S_G238S_E240K_T265M	6	15	6	3	0	0	0	3	A184V_G238S G238S_E240K G238S_T265M				A184V_E240K A184V_T265M E240K_T265M
L8R3_1	Lab	2be	F19L_E104K_M182T_G238S_A249V	5	10	3	2	0	0	0	1	E104K_M182T M182T_G238S				E104K_G238S
L10R3_1	Lab	2be	V33I_E104K_M155M155I_M182T_G238S	5	10	3	2	0	0	0	1	E104K_M182T M182T_G238S				E104K_G238S
L11R3_1	Lab	2be	E104K_S124S124G_G238S_T265M	4	6	3	1	0	0	0	2	G238S_T265M				E104K_G238S E104K_T265M
L12R3_1	Lab	2be	E104K_T114M_T188R_G238S_T265M	5	10	3	1	0	0	0	2	G238S_T265M				E104K_G238S E104K_T265M
L1R3_2	Lab	2be	F24C_S124S124R_R164S_I173V_E197K_S235T_E240K	7	21	1	0	0	0	0	1					I173V_E240K
L2R3_2	Lab	2be	D38G_N100K_R164S_T180S_A237T_E240K_R241H_T265M	8	28	4	0	0	0	0	4					R164S_A237T A237T_E240K A237T_T265M E240K_T265M
L3R3_2	Lab	2be	R164S_I173V_T188I_A237T_E240K_K256N	6	15	4	0	0	0	0	4					R164S_A237T I173V_A237T I173V_E240K A237T_E240K
L4R3_2	Lab	2be	Q88L_E104K_M129L_R164S_A184T_L201P_V216I_A224V_I247V_A249V_G267V_Q278R	12	65	1	0	0	0	0	1					E104K_A224V
L5R3_2	Lab	2be	V10I_Y97F_R164S_A237T_E240K_R241H_S268S268G	7	21	2	0	0	0	0	2					R164S_A237T A237T_E240K
L1R3_3	Lab	2be	R164Y_M182T_A224V_A237T	4	6	3	0	0	0	0	3					M182T_A224V M182T_A237T A224V_A237T
L2R3_3	Lab	2be	Q39R_R164S_I173T_K192N_L201P_A237T_E240K	7	21	2	0	0	0	0	2					R164S_A237T A237T_E240K
L3R3_3	Lab	2be	D163V_W165G_M182T_A217S_A224V_A237T	6	15	3	0	0	0	0	3					M182T_A224V M182T_A237T A224V_A237T
L4R3_3	Lab	2be	L169P_M182T_V216I_A237T	4	6	1	0	0	0	0	1					M182T_A237T
L5R3_3	Lab	2be	P27L_E104K_R164H_N175Y_M182T_K192E_A237T	7	21	6	4	0	0	0	2	E104K_R164H E104K_M182T R164H_M182T R164H_A237T				E104K_A237T M182T_A237T
L2R1_1	Lab	2be	R164S_E240V	2	1	0	0	0	0	0	0
L4R1_1	Lab	2be	R164S_T188I_A237T_E240K	4	6	2	0	0	0	0	2					R164S_A237T A237T_E240K
L5R1_1	Lab	2be	R191H_G238S	2	1	0	0	0	0	0	0
L1R1_2	Lab	2be	L21I_M182T_G238S	3	3	1	1	0	0	0	0	M182T_G238S
L3R1_2	Lab	2be	D38N_E58E58K_K111M_M182T_G238S	5	10	1	1	0	0	0	0	M182T_G238S
L4R1_2	Lab	2be	A18V_M182T_G238S	3	3	1	1	0	0	0	0	M182T_G238S
L5R1_2	Lab	2be	V10I_M182T_G238S	3	3	1	1	0	0	0	0	M182T_G238S
L1R1_3	Lab	2be	I47V_A224V_G238S	3	3	1	0	0	0	0	1					A224V_G238S
L2R1_3	Lab	2be	E104K_A224V_G238S	3	3	3	0	0	0	0	3					E104K_A224V E104K_G238S A224V_G238S
L3R1_3	Lab	2be	A184V_A224V_G238S	3	3	3	1	0	0	0	2	A184V_G238S				A184V_A224V A224V_G238S
L4R1_3	Lab	2be	M182T_A224V_G238S_A248T	4	6	3	1	0	0	0	2	M182T_G238S				M182T_A224V A224V_G238S
L5R1_3	Lab	2be	T140R_A224V_G238S	3	3	1	0	0	0	0	1					A224V_G238S
L1R1_4	Lab	2be	M182T_A224V_G238S_A249V	4	6	3	1	0	0	0	2	M182T_G238S				M182T_A224V A224V_G238S
L2R1_4	Lab	2be	M182T_I208K_A224V_G238S_S268S268T	5	10	3	1	0	0	0	2	M182T_G238S				M182T_A224V A224V_G238S
L3R1_4	Lab	2be	L49V_M182T_G196S_A224V_G238S	5	10	3	1	0	0	0	2	M182T_G238S				M182T_A224V A224V_G238S
L4R1_4	Lab	2be	P145L_M182T_A224V_A237T	4	6	3	0	0	0	0	3					M182T_A224V M182T_A237T A224V_A237T
L5R1_4	Lab	2be	M182T_A224V_G238S_Q278E	4	6	3	1	0	0	0	2	M182T_G238S				M182T_A224V A224V_G238S
L1R1_5	Lab	2be	E104K_M182T_G238S_H289Q	4	6	3	2	0	0	0	1	E104K_M182T M182T_G238S				E104K_G238S
L2R1_5	Lab	2be	G41S_E104K_M182T_G238S	4	6	3	2	0	0	0	1	E104K_M182T M182T_G238S				E104K_G238S
L3R1_5	Lab	2be	Q88H_E104K_M182T_G238S	4	6	3	2	0	0	0	1	E104K_M182T M182T_G238S				E104K_G238S
L1R1_6	Lab	2be	A42G_E104K_H153Y_M182T_G238S	5	10	3	2	0	0	0	1	E104K_M182T M182T_G238S				E104K_G238S
HMF asex	Lab	2be	L49M_L51F_G238S	3	3	0	0	0	0	0	0
HMF sex	Lab	2be	A184V_G238S	2	1	1	1	0	0	0	0	A184V_G238S
LMF asex	Lab	2be	L49M_G238S	2	1	0	0	0	0	0	0
L1_2	Lab	2be	L102M_R120G_G238S	3	3	0	0	0	0	0	0
L1R1_7	Lab	2be	E48V_E104K_A184V_G238S	4	6	3	1	0	0	0	2	A184V_G238S				E104K_A184V E104K_G238S
L2R1_7	Lab	2be	E104K_K111M_H153R_A184V_I208M_G238S	6	15	4	1	0	0	0	3	A184V_G238S				E104K_A184V E104K_G238S H153R_A184V
L3R1_7	Lab	2be	H153Q_A184V_I208M_G238S_E240K_T265M	6	15	6	3	0	0	0	3	A184V_G238S G238S_E240K G238S_T265M				A184V_E240K A184V_T265M E240K_T265M
L4R1_7	Lab	2be	Q39K_A42G_A184V_G238S_E240K	5	10	6	2	0	2	0	2	A184V_G238S G238S_E240K		Q39K_A184V Q39K_G238S		Q39K_E240K A184V_E240K
L5R1_7	Lab	2be	D38V_L49M_E104K_N175D_A184V_G238S	6	15	3	1	0	0	0	2	A184V_G238S				E104K_A184V E104K_G238S
tmp1_1	Lab	2be	F16L_L21H_I47V_R164R_M182T_A184V_K192N_I208K_G238S_E240K	10	45	6	3	0	0	0	3	M182T_G238S A184V_G238S G238S_E240K				M182T_A184V M182T_E240K A184V_E240K
tmp1_2	Lab	2be	A17S_F60Y_G92D_E104V_R164R_G238S	6	15	0	0	0	0	0	0
tmp1_3	Lab	2be	E104K_R164R_T188K_G238S_R275Q	5	10	1	0	0	0	0	1					E104K_G238S
tmp1_4	Lab	2be	I56T_E104Q_R164R_M182T_E197K_G238S	6	15	1	1	0	0	0	0	M182T_G238S
tmp1_5	Lab	2be	D38V_E104K_H153R_R164R_L198V_G238S	6	15	1	0	0	0	0	1					E104K_G238S
tmp2_1	Lab	2be	S4N_P27S_E104K_D115E_M182T_G238S_H289Y	7	21	3	2	0	0	0	1	E104K_M182T M182T_G238S				E104K_G238S
tmp2_2	Lab	2be	F24S_G92D_R164G_P174R_M182T_A224V_S235T_A237T_G238S	9	36	6	1	1	0	0	4	M182T_G238S	A237T_G238S			M182T_A224V M182T_A237T A224V_A237T A224V_G238S
tmp2_3	Lab	2be	E104K_L198I_A224V_A237T_G238S_S268S268G	6	15	6	0	1	0	0	5		A237T_G238S			E104K_A224V E104K_A237T E104K_G238S A224V_A237T A224V_G238S
tmp2_4	Lab	2be	E104K_H153R_A237T_G238S_R275Q	5	10	3	0	1	0	0	2		A237T_G238S			E104K_A237T E104K_G238S
tmp2_5	Lab	2be	E104K_R120K_S124S124N_A237T_G238S_R275L	6	15	4	0	1	1	0	2		A237T_G238S	G238S_R275L		E104K_A237T E104K_G238S
tmp3_2	Lab	2be	H153R_I173V_R241P	3	3	1	0	0	0	0	1					H153R_I173V
tmp3_3	Lab	2be	I173V_Q206H_G238S_E240K	4	6	3	1	0	0	0	2	G238S_E240K				I173V_G238S I173V_E240K
tmp3_4	Lab	2be	E37K_I173V	2	1	0	0	0	0	0	0
